# Supplementary material for: CRISPR spacer profiling and prophage mining reveal diverse bacteriophages associated with Streptococcus Mutans
Source: J Oral Microbiol. 2026 May 21;18(1):2674332. doi: 10.1080/20002297.2026.2674332 (PMC13195714; doi:10.1080/20002297.2026.2674332)
Supplement: Table_S5.xlsx [file ZJOM_A_2674332_SM0289.xlsx]

## Sheet: Sheet1
prophage_id	contig_id	smu	host_name	strain_id	contig_length	this_study_quality	previous_study[1]	possible sources
prophage1	smu70_contig068	smu70	Streptococcus mutans NLML9	GCA_000339915.1	5416	Complete	Incomplete	Enterobacteria phage phiX174
prophage10	smu375_contig027_fragment_1	smu375	NA	NA	9807	High-quality	NA	NA
prophage100	smu337_contig009_fragment_1	smu337	NA	NA	12860	Low-quality	NA	NA
prophage101	smu16_contig003_fragment_1	smu16	Streptococcus mutans 24	GCA_000340155.1	12793	Low-quality	NA	Streptococcus phage phiKSM96
prophage102	smu219_contig015_fragment_1	smu219	NA	NA	5477	Low-quality	NA	NA
prophage103	smu222_contig013_fragment_1	smu222	NA	NA	5477	Low-quality	NA	NA
prophage104	smu330_contig001_fragment_3	smu330	NA	NA	8469	Low-quality	NA	NA
prophage105	smu329_contig034	smu329	NA	NA	3638	Low-quality	NA	NA
prophage106	smu327_contig032	smu327	NA	NA	3638	Low-quality	NA	NA
prophage107	smu20_contig054	smu20	Streptococcus mutans 4SM1	GCA_000339175.1	5320	Low-quality	NA	NA
prophage108	smu363_contig057	smu363	NA	NA	15652	Low-quality	NA	NA
prophage109	smu37_contig093	smu37	NA	NA	4734	Low-quality	NA	NA
prophage11	smu512_chromosome_fragment_26	smu512	Streptococcus mutans strain KCOM 1054 (= ChDC YM3)	GCA_002155285.1	76783	High-quality	NA	NA
prophage110	smu301_contig001_fragment_3	smu301	NA	NA	8469	Low-quality	NA	NA
prophage111	smu38_contig074	smu38	Streptococcus mutans B102SM-B	GCA_000522725.1	3468	Low-quality	NA	NA
prophage112	smu280_contig031	smu280	NA	NA	2690	Low-quality	NA	NA
prophage113	smu401_contig029_fragment_2	smu401	NA	NA	18965	Low-quality	NA	Staphylococcus phage P282
prophage114	smu44_contig055	smu44	Streptococcus mutans B12Sm1	GCA_000522605.1	4815	Low-quality	NA	NA
prophage115	smu261_contig008_fragment_1	smu261	NA	NA	26542	Low-quality	NA	NA
prophage116	smu258_contig055	smu258	NA	NA	6523	Low-quality	NA	Caudoviricetes sp. isolate ctNPr7
prophage117	smu258_contig043	smu258	NA	NA	9893	Low-quality	NA	NA
prophage118	smu258_contig051	smu258	NA	NA	7665	Low-quality	NA	Caudoviricetes sp. isolate ctNPr7
prophage119	smu62_contig030_fragment_1	smu62	Streptococcus mutans N66	GCA_000339975.1	21985	Low-quality	NA	Streptococcus phage phiKSM96
prophage12	smu376_contig024_fragment_1	smu376	NA	NA	9807	High-quality	NA	NA
prophage120	smu304_contig008_fragment_1	smu304	NA	NA	26542	Low-quality	NA	NA
prophage121	smu258_contig082	smu258	NA	NA	4029	Low-quality	NA	NA
prophage122	smu363_contig060	smu363	NA	NA	13337	Low-quality	NA	NA
prophage123	smu218_contig015_fragment_1	smu218	NA	NA	5477	Low-quality	NA	NA
prophage124	smu177_contig020	smu177	NA	NA	4061	Low-quality	NA	NA
prophage125	smu401_contig235	smu401	NA	NA	1904	Low-quality	NA	Staphylococcus phage phiETA3 TY32
prophage126	smu401_contig135	smu401	NA	NA	5042	Low-quality	NA	Staphylococcus phage Baq_Sau1
prophage127	smu401_contig109	smu401	NA	NA	6893	Low-quality	NA	Staphylococcus phage phi5967PVL DNA
prophage128	smu401_contig218	smu401	NA	NA	2240	Low-quality	NA	Staphylococcus phage SA 1306 Kay clone
prophage129	smu401_contig110	smu401	NA	NA	6794	Low-quality	NA	Staphylococcus phage vB_SauS_713
prophage13	smu440_contig004_fragment_1	smu440	NA	NA	49577	High-quality	NA	NA
prophage130	smu401_contig072	smu401	NA	NA	12028	Low-quality	NA	Staphylococcus phage SA 1306 Kay clone
prophage131	smu401_contig105	smu401	NA	NA	7105	Low-quality	NA	Staphylococcus phage Sa2wa
prophage132	smu401_contig129	smu401	NA	NA	5422	Low-quality	NA	Staphylococcus phage P240
prophage133	smu401_contig122	smu401	NA	NA	5730	Low-quality	NA	Staphylococcus phage phiSa2wa
prophage134	smu198_contig079	smu198	NA	NA	2091	Low-quality	NA	NA
prophage135	smu363_contig056	smu363	NA	NA	16416	Low-quality	NA	NA
prophage136	smu401_contig254	smu401	NA	NA	1589	Low-quality	NA	Staphylococcus phage phiSa2wa
prophage137	smu401_contig133	smu401	NA	NA	5184	Low-quality	NA	Staphylococcus phage R4
prophage138	smu400_contig021	smu400	NA	NA	20794	Low-quality	NA	NA
prophage139	smu398_contig021	smu398	NA	NA	20794	Low-quality	NA	NA
prophage14	smu399_contig004_fragment_1	smu399	NA	NA	49104	High-quality	NA	Caudoviricetes sp. isolate ctNo011
prophage140	smu395_contig028	smu395	NA	NA	3634	Low-quality	NA	NA
prophage141	smu394_contig025	smu394	NA	NA	3688	Low-quality	NA	NA
prophage142	smu381_contig016	smu381	NA	NA	22504	Low-quality	NA	NA
prophage143	smu376_contig015_fragment_3	smu376	NA	NA	7549	Low-quality	NA	NA
prophage144	smu375_contig031_fragment_1	smu375	NA	NA	10917	Low-quality	NA	NA
prophage145	smu366_contig019	smu366	NA	NA	3714	Low-quality	NA	NA
prophage146	smu401_contig207	smu401	NA	NA	2706	Low-quality	NA	Staphylococcus phage phiSa2wa
prophage147	smu64_contig075	smu64	Streptococcus mutans NFSM1	GCA_000339395.1	7947	Low-quality	Incomplete	NA
prophage148	smu85_contig008	smu85	Streptococcus mutans SM1	GCA_000339575.1	10264	Not-determined	Incomplete	NA
prophage149	smu82_contig037	smu82	Streptococcus mutans SF1	GCA_000340015.1	3154	Not-determined	Incomplete	NA
prophage15	smu426_contig006_fragment_1	smu426	NA	NA	48671	High-quality	NA	NA
prophage150	smu89_contig053	smu89	Streptococcus mutans ST6	GCA_000340055.1	2171	Not-determined	Questionable	NA
prophage151	smu671_node_17_length_4304_cov_149.945	smu671	Streptococcus mutans strain UAB-14	GCA_012641615.1	4304	Not-determined	NA	NA
prophage152	smu47_contig062_fragment_1	smu47	NA	NA	11128	Not-determined	NA	NA
prophage153	smu667_node_18_length_4304_cov_22.288	smu667	Streptococcus mutans strain UAB-10	GCA_012642225.1	4304	Not-determined	NA	NA
prophage154	smu670_node_15_length_4317_cov_163.171	smu670	Streptococcus mutans strain UAB-13	GCA_012641605.1	4317	Not-determined	NA	NA
prophage155	smu192_contig025	smu192	NA	NA	4486	Not-determined	NA	NA
prophage156	smu697_node_16_length_3835_cov_125.638	smu697	Streptococcus mutans strain UAB-38	GCA_012641765.1	3835	Not-determined	NA	NA
prophage157	smu14_contig017_fragment_1	smu14	Streptococcus mutans 1SM1	GCA_000339655.1	6404	Not-determined	NA	NA
prophage158	smu9_contig060	smu9	Streptococcus mutans 11VS1	GCA_000339255.1	3125	Not-determined	NA	NA
prophage159	smu9_contig078	smu9	Streptococcus mutans 11VS1	GCA_000339255.1	5803	Not-determined	NA	NA
prophage16	smu421_contig008_fragment_2	smu421	NA	NA	40118	High-quality	NA	NA
prophage160	smu64_contig096	smu64	Streptococcus mutans NFSM1	GCA_000339395.1	2868	Not-determined	NA	NA
prophage161	smu193_contig026	smu193	NA	NA	4059	Not-determined	NA	NA
prophage162	smu271_contig001_fragment_2	smu271	NA	NA	6405	Not-determined	NA	NA
prophage163	smu194_contig025	smu194	NA	NA	4488	Not-determined	NA	NA
prophage164	smu401_contig162	smu401	NA	NA	3844	Not-determined	NA	NA
prophage165	smu420_contig001_fragment_4	smu420	NA	NA	9628	Not-determined	NA	NA
prophage166	smu380_contig017_fragment_1	smu380	NA	NA	14904	Not-determined	NA	NA
prophage167	smu363_contig079	smu363	NA	NA	2382	Not-determined	NA	NA
prophage168	smu350_contig036	smu350	NA	NA	2304	Not-determined	NA	NA
prophage169	smu488_contig_310_fragment_1	smu488	Streptococcus mutans B24Sm2	GCA_000522705.1	11128	Not-determined	NA	NA
prophage17	smu419_contig005_fragment_1	smu419	NA	NA	49439	High-quality	NA	Caudoviricetes sp. isolate ctNo011
prophage170	smu500_node_19_length_3646_cov_68.7988	smu500	Streptococcus mutans strain 1001287H_170206_C7	GCA_015556125.1	3646	Not-determined	NA	NA
prophage171	smu504_contig39_fragment_1	smu504	Streptococcus mutans strain B14	GCA_002179995.1	8283	Not-determined	NA	NA
prophage172	smu516_contig00023	smu516	Streptococcus mutans strain KSM104	GCA_020529445.1	3182	Not-determined	NA	NA
prophage173	smu517_contig00001_fragment_5	smu517	Streptococcus mutans strain KSM105	GCA_020529385.1	9061	Not-determined	NA	NA
prophage174	smu308_contig019_fragment_1	smu308	NA	NA	11128	Not-determined	NA	NA
prophage175	smu289_contig034	smu289	NA	NA	2268	Not-determined	NA	NA
prophage176	smu531_contig00065	smu531	Streptococcus mutans strain KSM128	GCA_020530685.1	2766	Not-determined	NA	NA
prophage177	smu265_contig019_fragment_1	smu265	NA	NA	11128	Not-determined	NA	NA
prophage178	smu539_contig00021	smu539	Streptococcus mutans strain KSM140	GCA_020530665.1	4243	Not-determined	NA	NA
prophage179	smu250_contig032	smu250	NA	NA	1772	Not-determined	NA	NA
prophage18	smu414_contig012_fragment_1	smu414	NA	NA	49470	High-quality	NA	NA
prophage180	smu246_contig035	smu246	NA	NA	2268	Not-determined	NA	NA
prophage181	smu228_contig009_fragment_1	smu228	NA	NA	6405	Not-determined	NA	NA
prophage182	smu222_contig047	smu222	NA	NA	4761	Not-determined	NA	NA
prophage183	smu207_contig002_fragment_1	smu207	NA	NA	11128	Not-determined	NA	NA
prophage184	smu564_contig00090	smu564	Streptococcus mutans strain KSM177	GCA_020529845.1	3630	Not-determined	NA	NA
prophage185	smu575_contig00030	smu575	Streptococcus mutans strain KSM191	GCA_020530485.1	2890	Not-determined	NA	NA
prophage186	smu728_iud_k30_19	smu728	Streptococcus mutans strain IUD_K30	GCA_046035395.1	3487	Not-determined	NA	NA
prophage19	smu409_contig006_fragment_1	smu409	NA	NA	49582	High-quality	NA	Caudoviricetes sp. isolate ctNo011
prophage2	smu363_contig004_fragment_1	smu363	NA	NA	63845	Complete	NA	NA
prophage20	smu404_contig008_fragment_1	smu404	NA	NA	49180	High-quality	NA	Caudoviricetes sp. isolate ctNo011
prophage21	smu724_iud_k22_11	smu724	Streptococcus mutans strain IUD_K22	GCA_046035315.1	39758	High-quality	NA	Caudoviricetes sp. isolate ctNo011
prophage22	smu386_contig005_fragment_1	smu386	NA	NA	12136	High-quality	NA	Streptococcus satellite phage Javan66
prophage23	smu314_contig009_fragment_1	smu314	NA	NA	49540	High-quality	NA	Caudoviricetes sp. isolate ctNo011
prophage24	smu312_contig009_fragment_1	smu312	NA	NA	49540	High-quality	NA	Caudoviricetes sp. isolate ctNo011
prophage25	smu632_contig00005_fragment_1	smu632	Streptococcus mutans strain KSM96	GCA_020530255.1	49735	High-quality	NA	Streptococcus phage phiKSM96
prophage26	smu173_contig004_fragment_1	smu173	NA	NA	49333	High-quality	NA	Caudoviricetes sp. isolate ctNo011
prophage27	smu672_node_4_length_216187_cov_140.398_fragment_1	smu672	Streptococcus mutans strain UAB-15	GCA_012641575.1	49589	High-quality	NA	Streptococcus phage phiKSM96
prophage28	smu705_node_5_length_193320_cov_25.9038_fragment_3	smu705	Streptococcus mutans strain UAB-9	GCA_012642235.1	49671	High-quality	NA	Caudoviricetes sp. isolate ctNo011
prophage29	smu70_contig002_fragment_1	smu70	Streptococcus mutans NLML9	GCA_000339915.1	49755	High-quality	Intact	NA
prophage3	smu5_contig032_fragment_3	smu5	Streptococcus mutans AD01	GCA_001703615.1	38841	High-quality	NA	Caudoviricetes sp. isolate ctNo011
prophage30	smu720_iud_s6_13	smu720	Streptococcus mutans strain IUD_S6	GCA_046035235.1	39496	High-quality	NA	Streptococcus phage phiKSM96
prophage31	smu381_contig015	smu381	NA	NA	31126	Medium-quality	NA	NA
prophage32	smu16_contig043_fragment_1	smu16	Streptococcus mutans 24	GCA_000340155.1	26217	Medium-quality	Intact	Streptococcus phage phiKSM96
prophage33	smu62_contig027	smu62	Streptococcus mutans N66	GCA_000339975.1	24163	Medium-quality	Intact	Streptococcus phage phiKSM96
prophage34	smu330_contig010_fragment_1	smu330	NA	NA	33510	Medium-quality	NA	NA
prophage35	smu401_contig037	smu401	NA	NA	28677	Medium-quality	NA	Staphylococcus phage vB_SauS_713
prophage36	smu510_chromosome_fragment_27	smu510	Streptococcus mutans strain FDAARGOS_258	GCA_002083175.2	48141	Medium-quality	NA	NA
prophage37	smu363_contig017_fragment_1	smu363	NA	NA	29779	Medium-quality	NA	NA
prophage38	smu613_contig00054	smu613	Streptococcus mutans strain KSM60	GCA_020530625.1	2356	Low-quality	NA	NA
prophage39	smu452_contig029	smu452	NA	NA	3690	Low-quality	NA	NA
prophage4	smu508_node_3_length_203560_cov_492.668285_fragment_3	smu508	Streptococcus mutans strain E681	GCA_018619415.1	39160	High-quality	NA	Caudoviricetes sp. isolate ctNo011
prophage40	smu613_contig00045	smu613	Streptococcus mutans strain KSM60	GCA_020530625.1	5135	Low-quality	NA	NA
prophage41	smu613_contig00061	smu613	Streptococcus mutans strain KSM60	GCA_020530625.1	1543	Low-quality	NA	NA
prophage42	smu451_contig023	smu451	NA	NA	3646	Low-quality	NA	NA
prophage43	smu449_contig029	smu449	NA	NA	3647	Low-quality	NA	NA
prophage44	smu613_contig00048	smu613	Streptococcus mutans strain KSM60	GCA_020530625.1	3499	Low-quality	NA	NA
prophage45	smu446_contig029	smu446	NA	NA	3612	Low-quality	NA	NA
prophage46	smu408_contig047	smu408	NA	NA	2729	Low-quality	NA	NA
prophage47	smu716_iud_s13_4_fragment_3	smu716	Streptococcus mutans strain IUD_S13	GCA_046035155.1	22288	Low-quality	NA	NA
prophage48	smu626_contig00023	smu626	Streptococcus mutans strain KSM87	GCA_020530405.1	1593	Low-quality	NA	NA
prophage49	smu440_contig011_fragment_1	smu440	NA	NA	25498	Low-quality	NA	NA
prophage5	smu335_contig004_fragment_1	smu335	NA	NA	48798	High-quality	NA	Caudoviricetes sp. isolate ctNo011
prophage50	smu430_contig003_fragment_3	smu430	NA	NA	21347	Low-quality	NA	NA
prophage51	smu632_contig00019	smu632	Streptococcus mutans strain KSM96	GCA_020530255.1	3714	Low-quality	NA	NA
prophage52	smu661_scaffold_0_fragment_1	smu661	Streptococcus mutans strain Smu93	GCA_018588765.1	27735	Low-quality	NA	NA
prophage53	smu423_contig038	smu423	NA	NA	8678	Low-quality	NA	NA
prophage54	smu421_contig018	smu421	NA	NA	6767	Low-quality	NA	NA
prophage55	smu401_contig171	smu401	NA	NA	3357	Low-quality	NA	Staphylococcus phage phiSa2wa
prophage56	smu691_node_22_length_3741_cov_23.4812	smu691	Streptococcus mutans strain UAB-32	GCA_012641925.1	3741	Low-quality	NA	NA
prophage57	smu410_contig028	smu410	NA	NA	3634	Low-quality	NA	NA
prophage58	smu404_contig026	smu404	NA	NA	3688	Low-quality	NA	NA
prophage59	smu443_contig029	smu443	NA	NA	3646	Low-quality	NA	NA
prophage6	smu336_contig009_fragment_2	smu336	NA	NA	42497	High-quality	NA	Caudoviricetes sp. isolate ctNo011
prophage60	smu576_contig00018	smu576	Streptococcus mutans strain KSM193	GCA_020529885.1	3714	Low-quality	NA	NA
prophage61	smu465_contig017	smu465	NA	NA	3276	Low-quality	NA	NA
prophage62	smu580_contig00023	smu580	Streptococcus mutans strain KSM2	GCA_020531285.1	3739	Low-quality	NA	NA
prophage63	smu572_contig00027	smu572	Streptococcus mutans strain KSM188	GCA_020530745.1	7531	Low-quality	NA	NA
prophage64	smu563_contig00025	smu563	Streptococcus mutans strain KSM175	GCA_020530875.1	2883	Low-quality	NA	NA
prophage65	smu563_contig00037	smu563	Streptococcus mutans strain KSM175	GCA_020530875.1	1868	Low-quality	NA	NA
prophage66	smu563_contig00022	smu563	Streptococcus mutans strain KSM175	GCA_020530875.1	3626	Low-quality	NA	NA
prophage67	smu563_contig00019	smu563	Streptococcus mutans strain KSM175	GCA_020530875.1	5541	Low-quality	NA	NA
prophage68	smu563_contig00023	smu563	Streptococcus mutans strain KSM175	GCA_020530875.1	3517	Low-quality	NA	NA
prophage69	smu550_contig00096	smu550	Streptococcus mutans strain KSM157	GCA_020530805.1	6421	Low-quality	NA	NA
prophage7	smu458_contig003_fragment_1	smu458	NA	NA	49128	High-quality	NA	Caudoviricetes sp. isolate ctNo011
prophage70	smu549_contig00087	smu549	Streptococcus mutans strain KSM155	GCA_020531505.1	6781	Low-quality	NA	NA
prophage71	smu546_contig00024	smu546	Streptococcus mutans strain KSM152	GCA_020530795.1	3714	Low-quality	NA	NA
prophage72	smu546_contig00026	smu546	Streptococcus mutans strain KSM152	GCA_020530795.1	2744	Low-quality	NA	NA
prophage73	smu543_contig00078	smu543	Streptococcus mutans strain KSM15	GCA_020531325.1	2923	Low-quality	NA	NA
prophage74	smu532_contig00017	smu532	Streptococcus mutans strain KSM129	GCA_020530645.1	14330	Low-quality	NA	NA
prophage75	smu532_contig00038	smu532	Streptococcus mutans strain KSM129	GCA_020530645.1	1865	Low-quality	NA	NA
prophage76	smu532_contig00020	smu532	Streptococcus mutans strain KSM129	GCA_020530645.1	8429	Low-quality	NA	NA
prophage77	smu531_contig00061	smu531	Streptococcus mutans strain KSM128	GCA_020530685.1	3462	Low-quality	NA	NA
prophage78	smu531_contig00022	smu531	Streptococcus mutans strain KSM128	GCA_020530685.1	20944	Low-quality	NA	NA
prophage79	smu531_contig00041	smu531	Streptococcus mutans strain KSM128	GCA_020530685.1	6474	Low-quality	NA	NA
prophage8	smu373_contig012_fragment_1	smu373	NA	NA	48760	High-quality	NA	Caudoviricetes sp. isolate ctNo011
prophage80	smu471_contig011_fragment_1	smu471	NA	NA	25440	Low-quality	NA	NA
prophage81	smu472_contig031	smu472	NA	NA	1098	Low-quality	NA	Lactococcus phage 936 group phage Phi19
prophage82	smu476_contig028	smu476	NA	NA	3611	Low-quality	NA	NA
prophage83	smu482_contig_770	smu482	Streptococcus mutans B09Sm1	GCA_000522685.1	4734	Low-quality	NA	NA
prophage84	smu603_contig00016	smu603	Streptococcus mutans strain KSM32	GCA_020531005.1	7142	Low-quality	NA	NA
prophage85	smu597_contig00025	smu597	Streptococcus mutans strain KSM27	GCA_020531185.1	3714	Low-quality	NA	NA
prophage86	smu462_contig040	smu462	NA	NA	2449	Low-quality	NA	NA
prophage87	smu596_contig00019	smu596	Streptococcus mutans strain KSM26	GCA_020530965.1	3714	Low-quality	NA	NA
prophage88	smu401_contig053	smu401	NA	NA	15360	Low-quality	NA	Staphylococcus phage SA 1306 Kay clone
prophage89	smu519_contig00234	smu519	Streptococcus mutans strain KSM108	GCA_020529915.1	1933	Low-quality	NA	NA
prophage9	smu374_contig005_fragment_1	smu374	NA	NA	48792	High-quality	NA	Caudoviricetes sp. isolate ctNo011
prophage90	smu519_contig00140	smu519	Streptococcus mutans strain KSM108	GCA_020529915.1	4437	Low-quality	NA	NA
prophage91	smu521_contig00057	smu521	Streptococcus mutans strain KSM112	GCA_020529405.1	9280	Low-quality	NA	NA
prophage92	smu529_contig00019	smu529	Streptococcus mutans strain KSM124	GCA_020529245.1	8804	Low-quality	NA	NA
prophage93	smu531_contig00062	smu531	Streptococcus mutans strain KSM128	GCA_020530685.1	3336	Low-quality	NA	NA
prophage94	smu595_contig00021	smu595	Streptococcus mutans strain KSM25	GCA_020531165.1	3714	Low-quality	NA	NA
prophage95	smu401_contig249	smu401	NA	NA	1619	Low-quality	NA	Staphylococcus phage SA 1298 Kay clone
prophage96	smu401_contig049	smu401	NA	NA	17597	Low-quality	NA	Staphylococcus phage Sa2wa
prophage97	smu401_contig265	smu401	NA	NA	1377	Low-quality	NA	Staphylococcus phage SMSAP5
prophage98	smu361_contig028	smu361	NA	NA	3634	Low-quality	NA	NA
prophage99	smu15_contig088	smu15	Streptococcus mutans 21	GCA_000339535.1	3865	Low-quality	Incomplete	NA
				NA			NA	NA
[1] Fu T, Fan X, Long Q, Deng W, Song J, Huang E. Comparative analysis of prophages in Streptococcus mutans genomes. PeerJ.2017; doi:10.7717/peerj.4057				NA			NA	NA
